# Supplementary material for: Comparison of Antiplatelet Effects of Phenol Derivatives in Humans
Source: Biomolecules. 2022 Jan 12;12(1):117. doi: 10.3390/biom12010117 (PMC8774223; doi:10.3390/biom12010117)
Supplement: Supplementary file 1 [file biomolecules-12-00117-s001.zip]

Archive with 1 entries (1 files):
- biomolecules-1529956-supplementary.pdf
